# Supplementary material for: A Review of the Respiratory Health Burden Attributable to Short-Term Exposure to Pollen
Source: Int J Environ Res Public Health. 2022 Jun 20;19(12):7541. doi: 10.3390/ijerph19127541 (PMC9224249; doi:10.3390/ijerph19127541)
Supplement: Supplementary file 1 [file ijerph-19-07541-s001.zip]

Archive with 1 entries (1 files):
- ijerph-1724659-supplementary.pdf
